# Supplementary material for: Diffusion Tensor MR Imaging Evaluation of Callosal Abnormalities in Schizophrenia: A Meta-Analysis
Source: PLoS One. 2016 Aug 18;11(8):e0161406. doi: 10.1371/journal.pone.0161406 (PMC4990171; doi:10.1371/journal.pone.0161406)
Supplement: S3 File — (XLSX) [file pone.0161406.s003.xlsx]

## Sheet: Data
Author	Year	Type	Part	N1	Mean	SD1	N0	Mean0	SD0
Nugent	2015	N	G	30	0.704	0.001	33	0.738	0.006
Nugent	2015	N	S	30	0.737	0.007	33	0.761	0.004
Harms	2015	N	G	25	0.578	0.0049	18	0.591	0.00447
Harms	2015	N	S	25	0.581	0.00668	18	0.59	0.00631
Kochunov	2014	N	CC	30	0.6986	0.0086	40	0.7173	0.00465
Kochunov	2014	N	G	30	0.71	0.05	40	0.73	0.03
Kochunov	2014	N	S	30	0.74	0.03	40	0.76	0.02
Foong	2000	N	G	20	0.82	0.057	25	0.823	0.047
Foong	2000	N	S	20	0.776	0.047	25	0.82	0.067
Kubicki	2005	C	CC	21	0.41	0.07	26	0.49	0.06
Cheung	2008	F	G	25	0.5	0.06	26	0.51	0.08
Cheung	2008	F	S	25	0.64	0.07	26	0.72	0.08
Gasparotti	2009	F	G	21	0.84	0.028	21	0.837	0.02
Gasparotti	2009	F	S	21	0.836	0.026	21	0.858	0.019
Price	2005	F	G	20	0.699	0.083	29	0.681	0.096
Price	2005	F	S	20	0.748	0.117	29	0.736	0.085
Peters	2008	F	G	10	0.624	0.038	10	0.638	0.029
Peters	2008	F	S	10	0.68	0.028	10	0.68	0.02
Lee	2013	F	G	17	0.141	0.007	17	0.148	0.012
Lee	2013	F	S	17	0.27	0.012	17	0.282	0.019
Mandl	2010	C	G	40	0.58	0.04	40	0.57	0.04
Kong	2011	F	G	15	0.335	0.044	15	0.364	0.06
Kong	2011	C	G	15	0.292	0.043	15	0.364	0.06
Knöchel	2012	C	CC	16	0.52	0.08	16	0.6	0.07
Kitis	2011	N	G	25	0.8	0.04	17	0.84	0.04
Kitis	2011	N	S	25	0.83	0.03	17	0.84	0.05
Henze	2012	F	G	13	0.71	0.12	13	0.84	0.04
Sun	2003	N	G	30	0.662	0.136	19	0.702	0.092
Sun	2003	N	S	30	0.744	0.081	19	0.723	0.049
Rotarska-Jagiela	2008	C	CC	24	0.5709	0.036	24	0.5984	0.026
Rotarska-Jagiela	2008	C	S	24	0.6234	0.047	24	0.6618	0.025
Kunimatsu	2012	N	CC	39	0.612	0.074	40	0.621	0.066
Asami	2014	C	S	24	0.51	0.02	25	0.53	0.02
Collinson	2014	F	G	65	0.492	0.08	73	0.513	0.08
Collinson	2014	F	S	65	0.652	0.12	73	0.672	0.09
Collinson	2014	C	G	48	0.493	0.08	73	0.513	0.08
Collinson	2014	C	S	48	0.667	0.12	73	0.672	0.09
Friedman	2008	C	G	40	0.645	0.03	40	0.684	0.04
Friedman	2008	C	S	40	0.729	0.029	40	0.765	0.02
Friedman	2008	F	G	40	0.722	0.027	39	0.729	0.024
Friedman	2008	F	S	40	0.744	0.022	39	0.764	0.023
Kanaan	2009	N	CC	76	0.392	0.035	76	0.416	0.031
1, patients; 0, controls; C, chronic; F, first-episode; N, not specified; CC, corpus callosum; S, splenium; G, genu.
